# Supplementary material for: High Resolution Analysis of DMPK Hypermethylation and Repeat Interruptions in Myotonic Dystrophy Type 1
Source: Genes (Basel). 2022 May 28;13(6):970. doi: 10.3390/genes13060970 (PMC9222588; doi:10.3390/genes13060970)
Supplement: Supplementary file 1 [file genes-13-00970-s001.zip]

Archive with 1 entries (1 files):
- genes-1671662-Supplementary.pdf
